# Supplementary material for: Understanding user perceptions of DeepSeek: insights from sentiment, topic and network analysis using a Reddit-based study
Source: Front Artif Intell. 2026 Jan 6;8:1703949. doi: 10.3389/frai.2025.1703949 (PMC12816320; doi:10.3389/frai.2025.1703949)
Supplement: Supplementary file 2 [file Table_1.xlsx]

## Sheet: Index
Supplementary File 2: Supporting Tables for Understanding User Perceptions of DeepSeek: Insights from Sentiment, Topic and Network Analysis Using a Reddit-Based Study
Naisarg Patel[1], Rajesh Sharma[2,3], Prakash Lingasamy[4,5], Vino Sundararajan[1], Sajitha Lulu. S*[1], Vijayachitra Modhukur[4] 1. Integrative Multiomics Lab, School of Bio Sciences and Technology, Vellore Institute of Technology, Vellore – 632014, Tamil Nadu, India 2. School of AI and Computer Science, Plaksha University, Punjab, India 3. Institute of Computer Science, University of Tartu, 510…
Supplementary Table-1	The sample identifies for the samples in the data used for training, evaluation, testing and external validation.
Supplementary Table-2	Mapping of Original Cancer Labels to Encoded Values the Serum-MiR-CanPred model
Supplementary Table-3	Summary Statistics After StandardScaler Transformation used for the Serum-MiR-CanPred model

## Sheet: Table-1
Supplementary Table-1: Monthly Distribution of Posts and Comments in r/deepseek (Jan–May 2025)
Month	Posts	Comments
2025-01	2655	8802
2025-02	2650	15124
2025-03	993	6853
2025-04	625	4590
2025-05	477	3880

## Sheet: Table-2
Supplementary Table-2: Daily Distribution of Posts and Comments in r/deepseek (Jan–May 2025)
Day	Posts	Comments
2025-01-01	2
2025-01-02	2	1
2025-01-03	7	14
2025-01-04	1	5
2025-01-05	3	4
2025-01-06	1	7
2025-01-07	5	14
2025-01-08	12	24
2025-01-09	3	28
2025-01-10	2	3
2025-01-11	1	8
2025-01-12	1	6
2025-01-13		8
2025-01-14	2	1
2025-01-15	5	13
2025-01-16	5	9
2025-01-17		6
2025-01-18	3	23
2025-01-19	1	1
2025-01-20	4	10
2025-01-21	10	15
2025-01-22	19	38
2025-01-23	19	83
2025-01-24	29	94
2025-01-25	40	144
2025-01-26	131	493
2025-01-27	277	1086
2025-01-28	674	1894
2025-01-29	612	1724
2025-01-30	474	1522
2025-01-31	310	1524
2025-02-01	293	1140
2025-02-02	257	1036
2025-02-03	212	1055
2025-02-04	168	872
2025-02-05	173	829
2025-02-06	135	712
2025-02-07	144	835
2025-02-08	83	776
2025-02-09	124	750
2025-02-10	85	504
2025-02-11	80	389
2025-02-12	76	416
2025-02-13	73	721
2025-02-14	66	449
2025-02-15	49	295
2025-02-16	53	387
2025-02-17	54	418
2025-02-18	58	511
2025-02-19	64	390
2025-02-20	59	386
2025-02-21	42	343
2025-02-22	49	286
2025-02-23	38	314
2025-02-24	35	256
2025-02-25	39	325
2025-02-26	57	233
2025-02-27	26	171
2025-02-28	58	325
2025-03-01	44	279
2025-03-02	39	390
2025-03-03	35	300
2025-03-04	33	271
2025-03-05	50	295
2025-03-06	30	359
2025-03-07	30	162
2025-03-08	32	227
2025-03-09	25	120
2025-03-10	31	176
2025-03-11	39	189
2025-03-12	28	232
2025-03-13	31	193
2025-03-14	28	306
2025-03-15	27	253
2025-03-16	33	238
2025-03-17	20	138
2025-03-18	25	128
2025-03-19	29	138
2025-03-20	17	155
2025-03-21	29	122
2025-03-22	26	155
2025-03-23	20	217
2025-03-24	34	168
2025-03-25	55	330
2025-03-26	47	245
2025-03-27	28	267
2025-03-28	36	217
2025-03-29	30	162
2025-03-30	33	200
2025-03-31	29	221
2025-04-01	18	240
2025-04-02	26	125
2025-04-03	18	145
2025-04-04	28	141
2025-04-05	31	180
2025-04-06	34	127
2025-04-07	20	84
2025-04-08	20	181
2025-04-09	26	126
2025-04-10	25	131
2025-04-11	17	124
2025-04-12	19	101
2025-04-13	17	141
2025-04-14	25	112
2025-04-15	25	134
2025-04-16	21	225
2025-04-17	21	346
2025-04-18	24	201
2025-04-19	16	160
2025-04-20	9	133
2025-04-21	14	147
2025-04-22	10	146
2025-04-23	15	152
2025-04-24	24	133
2025-04-25	13	79
2025-04-26	21	92
2025-04-27	18	113
2025-04-28	28	257
2025-04-29	16	156
2025-04-30	26	158
2025-05-01	22	122
2025-05-02	20	155
2025-05-03	21	184
2025-05-04	17	176
2025-05-05	17	124
2025-05-06	10	93
2025-05-07	18	128
2025-05-08	13	88
2025-05-09	17	82
2025-05-10	19	129
2025-05-11	10	117
2025-05-12	10	102
2025-05-13	19	100
2025-05-14	14	202
2025-05-15	15	140
2025-05-16	8	83
2025-05-17	14	112
2025-05-18	10	84
2025-05-19	10	75
2025-05-20	15	97
2025-05-21	21	176
2025-05-22	18	94
2025-05-23	13	191
2025-05-24	10	106
2025-05-25	13	50
2025-05-26	15	88
2025-05-27	11	121
2025-05-28	25	180
2025-05-29	29	252
2025-05-30	23	211
2025-05-31		18

## Sheet: Table-3
Supplementary Table-3: Distribution of Emotions in Posts and Comments in r/deepseek
Emotion	Posts	Comments	% Posts	% Comments
Neutral	2654	25699	0.6021	0.6548
Surprise	617	4412	0.14	0.1124
Fear	447	938	0.1014	0.0239
Sadness	241	1666	0.0547	0.0424
Joy	172	1940	0.039	0.0494
Anger	166	2377	0.0377	0.0606
Disgust	111	2217	0.0252	0.0565
